# Supplementary material for: Predicting High-Grade Acute Urinary Toxicity and Lower Gastrointestinal Toxicity After Postoperative Volumetric Modulated Arc Therapy for Cervical and Endometrial Cancer Using a Normal Tissue Complication Probability Model
Source: Curr Oncol. 2025 Jan 1;32(1):26. doi: 10.3390/curroncol32010026 (PMC11763444; doi:10.3390/curroncol32010026)
Supplement: Supplementary file 1 [file curroncol-32-00026-s001.zip]

Archive with 1 entries (1 files):
- curroncol-3346653-supplementary.pdf
